# Supplementary material for: Genetic basis and dual adaptive role of floral pigmentation in sunflowers
Source: eLife. 2022 Jan 18;11:e72072. doi: 10.7554/eLife.72072 (PMC8765750; doi:10.7554/eLife.72072)
Supplement: Supplementary file 4. [file elife-72072-supp4.zip]

Archive with 1 entries (1 files):
- Supplementary file 4  HaMYB111_distal_promoter_region_alignment.html
